# Supplementary material for: Seasonality modeling of the distribution of Aedes albopictus in China based on climatic and environmental suitability
Source: Infect Dis Poverty. 2019 Dec 3;8:98. doi: 10.1186/s40249-019-0612-y (PMC6889612; doi:10.1186/s40249-019-0612-y)
Supplement: Supplementary file 3 — Additional file 3: Table S2. List of Aedes albopictus surveillance locations used in the present study. [file 40249_2019_612_MOESM3_ESM.xlsx]

## Sheet: Sheet1
ID	X_COORD	Y_COORD	Province	site	AEDES01
1	121.442	31.0167	Shanghai	Shanghai	1
2	97.8737	24.4415	Yunnan	Longchuang	1
3	97.9761	24.1682	Yunnan	Mangshi	1
4	99.0179	24.134	Yunnan	Dehong	1
5	99.3937	22.2554	Yunnan	Menglian	1
6	100.828	21.8797	Yunnan	Jinghong	1
7	100.897	22.2383	Yunnan	Pu'er	1
8	101.05	21.9822	Yunnan	Mengla	1
9	101.204	21.8114	Yunnan	Mengla	1
10	101.392	25.637	Yunnan	Chuxiong	1
11	102.485	24.6976	Yunnan	Yuxi	1
12	103.646	22.9044	Yunnan	Mengzi	1
13	104.517	22.9556	Yunnan	Wenshan	1
14	116.248	39.6148	Beijing	Beijing	1
15	116.284	40.0342	Beijing	Beijing	1
16	122.854	45.5941	Jilin	Baicheng	0
17	125.32	43.8171	Jilin	Chiangchun	0
18	125.938	41.7049	Jilin	Tonghua	0
19	101.507	29.0041	Sichuang	Jiulong	1
20	101.719	26.5823	Sichuang	Panzhihua	1
21	102.912	30.7776	Sichuang	Yaan	1
22	103.622	31.0324	Sichuang	Lixian	1
23	103.704	29.8679	Sichuang	Leshan	1
24	104.131	30.7632	Sichuang	Chengdu	1
25	104.603	29.0868	Sichuang	Yibin	1
26	106.054	28.3866	Sichuang	Luzhou	1
27	106.169	30.5014	Sichuang	Nanchong	1
28	107.397	33.1701	Sichuang	Nanzheng	1
29	108.003	32.8064	Sichuang	Wanyuan	1
30	105.166	37.4941	Ningxia	Zhongwei	0
31	106.149	37.988	Ningxia	Wuzhong	0
32	106.231	38.4872	Ningxia	Yinchuan	0
33	106.243	36.0159	Ningxia	Liupanshan	0
34	106.646	34.771	Ningxia	Jingyuan	1
35	116.293	33.9622	Anhui	Suzhou	1
36	119.188	32.0756	Anhui	Tianchang	1
37	116.002	36.4794	Shandong	Liaocheng	1
38	117.12	36.6512	Shandong	Jinan	1
39	117.177	35.8369	Shandong	Taian	1
40	117.241	36.6526	Shandong	Jinan	1
41	118.436	37.7798	Shandong	Hekou	1
42	118.539	35.3888	Shandong	Linyi	1
43	118.675	37.434	Shandong	Dongying	1
44	119.97	36.114	Shandong	Qingdao	1
45	110.931	35.7516	Shanxi	Yuncheng	1
46	111.123	36.0714	Shanxi	Linfen	1
47	112.549	37.8706	Shanxi	Taiyuan	1
48	112.877	35.4983	Shanxi	Jincheng	1
49	113.34	38.2458	Shanxi	Yuxian	1
50	113.873	37.7555	Shanxi	Yangquzn	1
51	113.894	36.4977	Shanxi	Lingqiu	1
52	114.064	38.4459	Shanxi	Datong	1
53	110.426	21.4869	Guangdong	Zhangjiang	1
54	111.912	21.8968	Guangdong	Yangjiang	1
55	113.159	23.9462	Guangdong	Qingyuan	1
56	113.347	22.2725	Guangdong	Guangzhou	1
57	113.62	23.2289	Guangdong	Shaoguan	1
58	113.757	22.9044	Guangdong	Conghua	1
59	114.064	22.5116	Guangdong	Shenzhen	1
60	114.167	22.7165	Guangdong	Shenzhen	1
61	114.32	22.4091	Guangdong	Heyuan	1
62	115.874	24.2877	Guangdong	Meizhou	1
63	116.233	23.246	Guangdong	Shantou	1
64	107.421	25.6054	Guangxi	Hechi	1
65	107.779	21.8626	Guangxi	Fangchenggang	1
66	108.275	22.7507	Guangxi	Nanning	1
67	108.343	21.8626	Guangxi	Qinzhou	1
68	108.367	22.817	Guangxi	Nanning	1
69	109.12	21.4813	Guangxi	Beihai	1
70	109.163	21.8114	Guangxi	Hepu	1
71	110.18	25.2345	Guangxi	Guilin	1
72	111.11	23.0752	Guangxi	Wuzhou	1
73	112.39	23.895	Guangxi	Hezhou	1
74	80.2634	41.1675	Xinjiang	Aksu	0
75	84.8892	45.5799	Xinjiang	Karamay	0
76	87.3533	48.5905	Xinjiang	Beitun	1
77	117.25	34.2058	Jiangsu	Xuzhou	1
78	118.78	32.0603	Jiangsu	Nanjing	1
79	118.904	35.4105	Jiangsu	Ganyu	1
80	119.973	31.5632	Jiangsu	Suzhou	1
81	119.98	31.8112	Jiangsu	Changzhou	1
82	115.92	28.738	Jiangxi	Nanchang	1
83	117.343	29.1722	Jiangxi	Jingdezhen	1
84	114.235	37.9047	Hebei	Jingjing	1
85	114.539	36.6257	Hebei	Shexian	1
86	114.662	38.2458	Hebei	Shijiazhuang	1
87	114.937	40.8319	Hebei	Zhangjiakou	0
88	117.412	39.2827	Hebei	Tangshan	1
89	117.956	40.9895	Hebei	Chengde	0
90	119.011	39.4609	Hebei	Qinhuangdao	1
91	112.914	35.4531	Henan	Luoyang	1
92	113.425	36.3485	Henan	Dengfeng	1
93	113.591	34.237	Henan	Zhongmu	1
94	113.639	36.6683	Henan	Yuanyang	1
95	113.703	37.6062	Henan	Yuanyang	1
96	114.184	35.6962	Henan	Kaifeng	1
97	114.235	35.1839	Henan	Kaifeng	1
98	119.102	29.343	Zhejiang	Quzhou	1
99	119.495	28.4378	Zhejiang	Lishui	1
100	119.734	30.5214	Zhejiang	Jinhua	1
101	119.82	29.992	Zhejiang	Tonglu	1
102	120.212	29.2918	Zhejiang	Hangzhou	1
103	120.486	30.5556	Zhejiang	Shaoxing	1
104	120.998	28.5574	Zhejiang	Taizhou	1
105	121.22	29.4626	Zhejiang	Fenghua	1
106	121.288	29.9578	Zhejiang	Ningbo	1
107	122.091	30.1115	Zhejiang	Cixi	1
108	108.652	19.0954	Hainan	Dongfang	1
109	108.889	19.1642	Hainan	Datianzhen	1
110	109.436	18.464	Hainan	Lingshui	1
111	109.512	18.2528	Hainan	Sanya	1
112	110.153	20.65	Guangdong	Xuwen	1
113	110.198	20.0444	Hainan	Haikou	1
114	110.391	18.7951	Hainan	Wanning	1
115	110.475	19.2583	Hainan	Qionghai	1
116	110.798	19.5433	Hainan	Wenchang	1
117	111.286	30.692	Hubei	Yichang	1
118	111.741	32.959	Hubei	Gucheng	1
119	112.154	32.0187	Hubei	Xiangfan	1
120	114.129	30.5927	Hubei	Jiayuxian	1
121	114.306	30.5928	Hubei	Wuhan	1
122	110.614	25.654	Hunan	Suining	1
123	112.939	28.2282	Hunan	Changsha	1
124	113.015	25.7705	Hunan	Chenzhou	1
125	113.176	25.9444	Hunan	Zixing	1
126	113.261	28.8648	Hunan	Miluo	1
127	98.2665	39.778	Gansu	Yumen	1
128	100.45	38.9259	Gansu	Zhangye	0
129	103.834	36.0611	Gansu	Lanzhou	0
130	104.678	32.9418	Gansu	Wenxian	1
131	104.705	33.0125	Gansu	Longnan	1
132	104.922	33.4007	Gansu	Wuduqiu	0
133	105.115	33.1344	Gansu	Longxing	1
134	105.186	34.1867	Gansu	Lixian	0
135	105.307	34.0138	Gansu	Xihe	0
136	105.416	33.3783	Gansu	Nijiashan	1
137	105.61	33.3281	Gansu	Kangxian	1
138	105.687	33.8117	Gansu	Chengxian	1
139	105.725	34.5809	Gansu	Qingshui	0
140	105.742	33.7505	Gansu	Chengxian	1
141	105.841	32.4322	Gansu	Chengxian	1
142	105.9	34.2807	Gansu	Chengxian	1
143	105.922	33.9396	Gansu	Nijiashan	1
144	106.096	33.7644	Gansu	Huixian	1
145	106.307	33.9343	Gansu	Liangdang	1
146	106.648	35.5415	Gansu	Pingliang	0
147	108.039	33.4368	Gansu	Huachi	1
148	108.173	37.1586	Gansu	Huachi	0
149	117.565	24.1682	Fujian	Zhangpu	1
150	117.975	24.7318	Fujian	Changtai	1
151	118.675	25.21	Fujian	Quanzhou	1
152	119.188	25.6711	Fujian	Fuzhou	1
153	119.444	26.4055	Fujian	Luoyuan	1
154	119.495	26.9179	Fujian	Ningde	1
155	120.418	27.6934	Fujian	Fuding	1
156	120.554	28.0621	Fujian	Fuding	1
157	105.263	27.242	Guizhou	Bijie	1
158	105.76	26.3207	Guizhou	Anshun	1
159	106.087	26.5025	Guizhou	Anshun	1
160	106.73	26.6722	Guizhou	Guiyang	1
161	106.912	27.836	Guizhou	Zuiyi	1
162	106.997	28.1997	Guizhou	Tongzixian	1
163	120.076	41.0589	Liaoning	Chaoyang	1
164	120.322	41.6615	Liaoning	Chaoyang	1
165	120.45	41.5737	Liaoning	Chaoyang	1
166	121.036	41.005	Liaoning	Jinzhou	1
167	121.1	36.8576	Shandong	Laiyang	1
168	121.127	41.0957	Liaoning	Jinzhou	1
169	121.59	38.914	Liaoning	Dalian	1
170	121.66	42.0216	Liaoning	Fuxin	1
171	122.057	39.6414	Liaoning	Dalian	1
172	122.079	42.2214	Liaoning	Fuxin	1
173	122.301	40.6317	Liaoning	Yingkou	1
174	122.33	40.8312	Liaoning	Yingkou	1
175	123.141	41.256	Liaoning	Shenyang	1
176	123.205	41.2189	Liaoning	Liaoyang	1
177	123.218	41.8739	Liaoning	Shenyang	1
178	123.43	41.8057	Liaoning	Shenyang	1
179	123.757	42.1807	Liaoning	Tieling	1
180	123.759	41.4973	Liaoning	Benxi	1
181	123.85	41.7845	Liaoning	Fushun	1
182	124.145	41.507	Liaoning	Benxixian	1
183	124.36	40.0008	Liaoning	Dandong	1
184	125.378	41.2615	Liaoning	Huanren	1
185	107.062	29.5992	Chongqing	Chongqing	1
186	106.062	32.9578	Shaanxi	Yangpingguan	1
187	106.859	34.885	Shaanxi	Longxian	1
188	106.934	33.6146	Shaanxi	Liubaxian	1
189	106.987	34.1741	Shaanxi	Taibai	1
190	107.023	33.0675	Shaanxi	Hanzhong	1
191	107.238	34.3632	Shaanxi	Baoji	1
192	107.472	34.6715	Shaanxi	Baoji	1
193	107.979	34.0915	Shaanxi	Meixian	1
194	108.391	35.025	Shaanxi	Xunyi	0
195	108.827	35.7281	Shaanxi	Xi'an	0
196	108.839	33.6914	Shaanxi	Huxian	1
197	108.89	32.985	Shaanxi	Hanyin	1
198	108.912	36.6131	Shaanxi	Zhidan	0
199	108.934	34.8768	Shaanxi	Tongchuan	1
200	108.94	34.3416	Shaanxi	Xi'an	1
201	109.029	32.6847	Shaanxi	Ankang	1
202	109.128	35.3985	Shaanxi	Yijun	0
203	109.162	32.4047	Shaanxi	Pinglixian	1
204	109.258	35.584	Shaanxi	Huangling	0
205	109.268	34.2167	Shaanxi	Xi'an	1
206	109.311	34.9202	Shaanxi	Xi'an	1
207	109.397	37.292	Shaanxi	Ansai	0
208	109.445	36.0069	Shaanxi	Fuxian	0
209	110.015	33.6672	Shaanxi	Shangluo	1
210	110.052	36.2615	Shaanxi	Zizhou	0
211	110.185	38.6013	Shaanxi	Shenmu	0
212	110.186	36.0374	Shaanxi	Uichuan	0
213	110.246	37.7041	Shaanxi	Mizhixian	0
214	110.451	35.4645	Shaanxi	Hancheng	1
215	110.462	35.4745	Shaanxi	Heyang	1
216	110.889	32.0849	Shaanxi	Shangnan	1
217	94.9285	36.4064	Qinghai	Golmud	0
218	101.778	36.6171	Qinghai	Xining	0
219	123.918	47.3543	Heilongjiang	Qiqihar	0
220	126.535	45.8038	Heilongjiang	Harbin	0
221	129.633	44.5517	Heilongjiang	Ningan	1
222	117.831	48.8763	Inner Mongolia	Hulun Buir	0
223	111.618	40.8064	Inner Mongolia	Huhhot	0
224	107.411	40.7856	Inner Mongolia	Bayan Nur	0
225	120.867	44.6167	Inner Mongolia	Tongliao	0
226	120.421	43.7025	Inner Mongolia	Tongliao	0
227	107.051	40.3788	Inner Mongolia	Wuhai	0
228	98.7842	25.8649	Yunnan	Lushui	1
229	97.7114	23.9813	Yunnan	Ruili	1
230	97.9366	24.6645	Yunnan	Yingjiang	1
231	98.453	24.9786	Yunnan	Tengchong	1
232	100.008	22.505	Yunnan	Lancang	1
233	101.885	22.505	Yunnan	Jiangcheng	1
234	100.349	21.8794	Yunnan	Menghai	1
235	101.314	21.416	Yunnan	Mengla	1
236	101.624	21.4506	Yunnan	Mengla	1
237	101.621	21.7647	Yunnan	Mengla	1
238	103.89	22.7458	Yunnan	Hekou	1
239	99.4143	23.4457	Yunnan	Gengma	1
240	98.9529	23.7954	Yunnan	Zhenkang	1
241	104.398	22.8952	Yunnan	Maguan	1
242	104.752	23.0848	Yunnan	Malipo	1
